# Supplementary material for: Impact of Body Mass Index on Stroke in Extracorporeal Cardiopulmonary Resuscitation: Data from the Extracorporeal Life Support Organization Registry
Source: J Clin Med. 2025 Mar 24;14(7):2202. doi: 10.3390/jcm14072202 (PMC11989509; doi:10.3390/jcm14072202)
Supplement: Supplementary file 1 [file jcm-14-02202-s001.zip]

Archive with 1 entries (1 files):
- jcm-3501700-supplementary.pdf
